# Supplementary material for: Machine phenotyping of cluster headache and its response to verapamil
Source: Brain. 2020 Nov 23;144(2):655–64. doi: 10.1093/brain/awaa388 (PMC7940170; doi:10.1093/brain/awaa388)
Supplement: awaa388_Supplementary_Data [file awaa388_supplementary_data.zip]

Archive with 2 entries (2 files):
- brain-2020-00946-File007.pdf
- brain-2020-00946-File008.pdf
